# Supplementary material for: Green Synthesis of Hydrogel-Based Adsorbent Material for the Effective Removal of Diclofenac Sodium from Wastewater
Source: Gels. 2023 Jun 1;9(6):454. doi: 10.3390/gels9060454 (PMC10297473; doi:10.3390/gels9060454)
Supplement: Supplementary file 1 [file gels-09-00454-s001.zip]

Archive with 1 entries (1 files):
- gels-2400687-supplementary.pdf
